# Supplementary material for: Patient-Specific 3D-Print Extracranial Vascular Simulators and Infrared Imaging Platform for Diagnostic Cerebral Angiography Training
Source: Healthcare (Basel). 2022 Nov 14;10(11):2277. doi: 10.3390/healthcare10112277 (PMC9690808; doi:10.3390/healthcare10112277)
Supplement: Supplementary file 1 [file healthcare-10-02277-s001.zip]

Archive with 3 entries (2 files):
- healthcare-2001958-supplementary/
- healthcare-2001958-supplementary/Supplementary Video_S1.mp4
- healthcare-2001958-supplementary/Supplementary Video_S2.mp4
